# Supplementary material for: Proteomic analysis of saliva reveals changes in proteomic profiles during colorectal cancer in an Iranian cohort
Source: Front Oncol. 2026 Jun 24;16:1854834. doi: 10.3389/fonc.2026.1854834 (PMC13341466; doi:10.3389/fonc.2026.1854834)
Supplement: Supplementary file 1 [file Table1.xlsx]

## Sheet: Batch_1_Revision
Protein information			Protein Abundance																																								Students T-Testing
UniProt Accession	Gene name	Organism	HC_1	HC_7	CRC_9	HC_9	CRC_10	HC_10	HC_11	HC_12	HC_13	CRC_14	HC_14	CRC_15	HC_16	HC_17	HC_19	HC_20	CRC_1	CRC_2	HC_2	CRC_3	HC_3	CRC_4	HC_4	CRC_5	HC_5	CRC_6	HC_6	CRC_7	CRC_8	HC_8	CRC_11	CRC_12	CRC_13	HC_15	CRC_16	CRC_17	CRC_18	HC_18	CRC_19	CRC_20	p-value: CRC vs. Healthy (NCC)	q-value: CRC vs. Healthy (NCC)	Log2 difference: CRC vs. Healthy (NCC)
P13646	KRT13	Homo sapiens	9.35854	7.92202	6.50956	10.275	6.62962	9.72846	9.39721	9.80998	10.7864	8.95	9.72547	5.81547	11.2111	9.08847	9.5029	8.54992	9.90106	11.3024	9.77128	10.4716	8.39732	6.5787	11.0822	7.7783	10.9471	6.55143	10.0976	12.0581	12.2918	11.6905	7.44617	7.2766	6.68868	8.85603	7.3252	7.24983	6.83137	12.2587	7.14157	6.70182	0.00095651		-1.84785
P19013	KRT4	Homo sapiens	9.14669	7.24616	7.43812	10.2971	7.30429	9.52852	9.48076	9.84663	10.8331	8.74726	9.76033	6.11646	10.8673	8.91882	8.64354	9.00846	9.96768	11.2494	8.75858	10.121	8.26954	5.80382	10.4616	7.01513	10.8793	7.53647	9.7026	11.4092	11.5173	11.6214	7.72432	7.27507	8.28865	8.87809	7.98014	5.63868	7.23258	12.1221	7.75182	6.14033	0.00225309		-1.60064
P48668	KRT6C	Homo sapiens	8.33227	7.02693	4.50003	9.54943	6.03675	8.11272	8.34076	8.48983	10.3938	7.92216	8.69872	4.77905	10.672	8.13114	8.39339	7.53015	8.93785	10.4214	9.22022	9.99261	6.77846	6.08736	10.0447	7.20244	9.10035	5.03254	8.78258	11.6483	11.4749	10.3425	7.08728	5.93881	5.71603	7.75172	6.69084	5.41418	6.5387	10.985	6.92029	7.89765	0.00879398		-1.52187
Q5QNW6	HIST2H2BF	Homo sapiens	6.96025	4.46928	5.07528	5.16425	3.6596	3.51233	4.94642	5.27003	5.74165	3.64449	5.06892	3.35916	5.15793	4.90069	5.78066	4.97983	3.1977	4.12013	5.84274	4.86758	4.41637	3.94591	4.48974	-1.62886	5.43377	1.82238	5.01339	6.00753	5.81198	6.219	5.07396	4.5856	4.51866	4.30801	5.1912	3.19538	3.48673	6.03079	4.1033	3.4233	0.00252618		-1.31225
Q96DA0	ZG16B	Homo sapiens	6.92179	10.0468	9.73753	9.72544	6.54624	6.06062	9.03829	8.59964	8.75176	5.9211	9.92156	10.5521	9.88758	9.45303	6.69844	10.6669	10.0538	7.45046	8.19691	9.15999	9.6785	6.87214	8.91907	6.20289	9.49394	7.46554	10.6318	9.50003	8.34677	9.82382	7.78273	7.82893	8.00201	10.925	8.44924	9.13564	5.3518	7.56384	8.14611	7.22014	0.0203149		-1.06398
P05164	MPO	Homo sapiens	6.36973	4.37543	5.58429	6.73002	3.97559	5.59973	6.95444	7.12194	8.84271	3.57166	6.73489	2.42803	6.04186	7.06764	5.93255	5.41839	4.94044	5.1954	7.36078	6.12966	3.91664	2.06536	6.5289	4.27738	7.58832	4.26002	6.30846	7.02354	7.45228	7.7307	7.43613	4.87718	5.86689	5.22245	6.40824	6.21021	4.75127	6.99543	6.67857	-0.696494	0.00564739		-1.52027
P07384	CAPN1	Homo sapiens	6.32767		1.63043	5.21611	0.144238	5.22066	5.05268	2.28766	6.34444	4.56009	5.40491	1.13974	5.88674	5.00049	4.23154	4.03076	5.22515	5.89481	5.75109	5.86037	-2.2951		6.68954	3.56827	6.48908	-1.73609	5.41103	4.65715	3.61066	7.13274	3.53913	-0.694113	0.239399	4.55017	0.802798	-3.28926	-0.372823	2.81714	1.30337	-1.46764	0.000623169		-2.99651
P04083	ANXA1	Homo sapiens	5.94286	5.74988	7.51802	8.43663	6.21939	6.84756	7.84288	7.54127	9.06508	6.89104	8.0172	5.72462	8.97149	7.00724	6.6657	6.44489	8.30379	9.00865	7.23225	7.96829	5.74166	4.07287	8.50968	5.00121	8.35804	4.04472	7.32486	9.75116	9.5687	9.28824	7.91177	5.25382	3.68927	6.45693	6.54367	3.50658	4.60029	10.3839	7.44957	4.75732	0.0290263		-1.20217
P59665	DEFA1	Homo sapiens	5.83388	5.74237	7.5688	7.20241	5.78339	7.15412	7.78802	8.77912	9.45984	4.77966	8.17117	4.07002	7.1398	7.59302	8.36417	6.92814	-0.696898	7.00262	7.20738	8.96173	5.49887		4.30536		7.60039	1.81869	6.55759	7.68852	7.51217	9.02011	9.29485	6.30641	7.5717	6.39219	7.57585	4.20166	4.94324	6.13087	5.02985	3.68885	0.0345047		-1.4156
P13647	KRT5	Homo sapiens	5.77897	3.68319	3.39079	6.66334	3.56511	6.01821	6.07876	6.09942	7.80056	5.82186	6.36997	2.35375	8.26339	5.51658	6.30463	5.47259	6.39124	8.05226	6.65145	7.70109	4.24052	1.4863	7.09098	3.59248	6.99211	2.94667	6.15107	9.49856	9.28881	8.08557	5.25608	3.03092	3.86334	5.62152	4.16503	4.21589	3.12087	8.25144	4.09846	2.73298	0.00840478		-1.62809
P02533	KRT14	Homo sapiens	5.31198	4.20928	3.74808	6.74337	4.86505	5.72127	5.7487	6.03938	8.10256	6.46484	5.80601	3.23689	8.07038	5.72821	7.14919	6.00304	4.91891	7.46104	7.51881	7.40293	3.80915	3.62034	7.0795	3.7208	6.46859	2.76942	5.62424	8.96238	8.56575	7.40835	5.58768	4.21352	4.18386	5.39249	4.43869	2.54923	5.48138	7.8288	6.67014	3.29211	0.0244523		-1.18051
Q9UBC9	SPRR3	Homo sapiens	4.74669	6.937	9.08664	7.02051	9.44003	7.08041	6.70167	7.55315	7.85499	9.19806	7.61815	8.12565	8.60703	6.31687	9.46007	6.99764	8.36421	8.8761	6.71025	8.94182	6.96399	6.58795	6.7095	6.31168	3.57248	8.38595	6.6783	8.55771	8.2331	8.36	7.97853	9.77197	7.38139	7.22208	8.33234	9.51509	6.85937	8.66822	8.0916	8.44218	0.00148999		1.23512
O60437	PPL	Homo sapiens	4.62972	3.55992	4.16426	5.0236	4.25857	5.00718	4.43446	5.27673	5.8166	5.21202	5.28769	3.30402	6.33302	4.79325	6.02365	4.77448	4.96741	5.68234	5.1269	5.23823	3.8856	1.65441	5.64463	3.80177	8.10716	1.717	4.20152	6.2994	6.12205	6.68727	4.54087	3.85437	4.42821	5.20711	5.40129	2.20886	4.56256	7.06976	4.10881	3.72326	0.00743425		-1.08203
P61626	LYZ	Homo sapiens	4.46777	8.09987	6.76909	10.1503	4.14171	4.35987	7.31706	6.17331	8.05635	4.06525	7.68666	8.54356	7.62969	9.79361	5.29893	7.59968	7.78389	6.54492	7.70184	6.57768	7.053	5.39672	8.30429	5.53714	8.09462	5.5256	9.06186	9.00096	8.27103	7.15278	6.13765	4.40905	6.52611	8.13434	6.65955	9.01188	3.40894	9.06799	7.22661	6.13064	0.0245375		-1.1768
P02647	APOA1	Homo sapiens	4.38102	5.00849	5.35797	6.6159	5.94908	2.9909	5.69747	5.33792	5.23277	2.82138	6.45015	2.05992	4.99793	6.27018	4.10372	6.27022	-0.680532	4.16596	7.2061	2.87394	5.14125	-1.34161	7.50858	1.38683	2.94485	3.56597	7.5453	7.18532	9.48136	5.73638	5.39268	2.98631	5.49529	5.26365	6.31748	0.958881	3.62363	5.09693	6.83114	1.50593	0.0169523		-1.69314
P62805	HIST1H4A	Homo sapiens	4.19833	1.82371	4.87352	5.10149	2.65485	3.89003	5.44567	5.69623	7.41707	4.14286	5.8721	1.81185	5.63059	4.1938	5.95595	4.45327	3.35973	4.74779	7.39636	6.15805	4.73612		5.99314	-1.16	6.20258	3.58711	6.43797	6.78115	6.35134	7.20079	6.37615	5.75174	5.63517	4.49518	5.82986	2.05663	3.46735	6.48512	4.21855	3.67188	0.0329298		-1.20414
Q01469	FABP5	Homo sapiens	4.11263	3.79422	6.34064	4.44031	7.4065	4.32285	5.85264	3.78241	5.63658	6.49753	5.55535	6.09989	5.03485	4.48595	5.07092	5.88615	5.55296	4.90578	4.24237	7.6342	4.41348	4.24478	4.21222	5.07929	3.65426	6.77257	2.58934	6.31267	4.45089	5.25911	6.97115	6.51648	5.88909	4.31465	6.30329	7.57945	6.32856	4.2662	8.04391	5.53842	1.90288e-06		1.67708
P08779	KRT16	Homo sapiens	4.07567	3.14653	2.03328	7.18509	1.48347	4.19025	4.68523	5.08068	7.53593	4.27576	4.68075	2.31096	7.27061	4.80532	4.89955	4.3943	4.23275	6.72553	6.11421	6.60884	1.55109	3.95084	6.57295	3.63253	4.93546	1.24527	4.93817	8.86242	8.04285	6.522	4.40817	2.8372	0.884296	4.06781	2.93764	2.2747	2.24906	8.49039	3.08311	0.775527	0.015388		-1.61439
P04259	KRT6B	Homo sapiens	3.96592	1.45373	-0.591361	3.88099	3.08168	4.82089	2.8553	3.39564	3.62248	4.62349	3.04206	1.50001	5.84248	2.60035	5.51226	3.00477	3.17192	5.43627	3.76985	4.441	2.72902	-1.64693	4.44819	1.90549	3.88477	-2.47729	3.46912	6.17932	5.45729	4.15032	2.72446	2.49501	1.12632	3.23654	2.16648	-0.357174	2.38595	5.18291	1.70358	0.88168	0.0113278		-1.53302
P08311	CTSG	Homo sapiens	3.91344	1.71622	3.00713	4.59807	2.59509	3.18495	4.18868	4.70931	6.4037	0.498619	4.33272	0.135286	3.15273	3.22048	3.11869	3.18119	0.877122	1.92254	5.30125	3.42	-0.309475	2.14519	3.33033	0.449842	4.36909	2.14234	3.61819	6.22676	5.81197	5.46331	5.08077	2.87106	2.00871	1.16503	3.57617	-0.0857124	2.29952	5.11838	2.00027	0.0050993	0.0172235		-1.33943
P02538	KRT6A	Homo sapiens	3.90995	5.47644	5.36606	6.79598	3.19669	4.67126	6.19679	5.39908	7.55867	4.73428	6.1354	5.05672	7.39972	5.98568	4.59011	4.75013	6.43224	7.03953	5.88484	6.69667	3.74054	4.51891	6.87291	4.01415	5.75523	5.44915	5.33981	8.57733	8.78868	7.30085	4.04683	3.62713	2.72035	5.52455	2.88844	2.37222	2.5956	7.54938	5.4199	2.41663	0.046581		-1.04399
Q6P5S2	LEG1	Homo sapiens	3.83866	6.25461	6.58337	6.35009	3.66453	5.89692	5.47631	8.47614	5.52338	3.24111	6.80534	6.32029	7.36833	6.84908	4.50508	7.89009	3.91356	5.62828	3.19835	7.13238	6.95024	2.29359	5.43762	2.57409	8.04098	4.39938	7.17204	6.47679	5.03213	8.005	6.82755	4.58342	6.8421	8.18345	6.50154	6.17918	4.80146	4.56007	3.0949	6.76067	0.0196179		-1.19657
Q04695	KRT17	Homo sapiens	3.82718	6.42297	0.561864	2.99651	-0.270315	4.27227	4.29419	4.0155	4.97387	2.15394	4.75075	1.4473	5.11043	4.54608	3.0063	4.34472	4.6814	5.09827	5.65291	3.76626	4.77466	-0.054348	3.36459	-1.56813	3.13179	-0.0725174	5.35391	4.6916	4.00132	3.36648	1.95291	4.78119	6.2011	6.07531	6.11384	6.02968	4.98799	2.97077	0.123086	6.28791	0.041593		-1.31684
P08246	ELANE	Homo sapiens	3.71779	0.933714	2.8821	4.80138	2.60573	3.88862	5.12433	5.23007	7.50964	0.893383	4.81994	1.93358	3.93375	3.97953	2.80677	3.6195	-0.153277	2.6305	4.90017	3.34798	1.41954	0.0250797	3.29819		5.33343	1.58619	3.86345	4.9768	5.09512	5.78084	5.00709	3.0194	4.57581	2.44949	4.70667	3.998	2.81052	3.97943	1.82205	1.38883	0.0159719		-1.27203
P02763	ORM1	Homo sapiens	3.69843	1.24408	4.0275	3.37173	5.25279	2.95944	3.95316	3.47069	3.37299	3.28824	1.85224	3.74466	2.09076	3.72659	3.54934	5.8918	2.77206	1.50532	3.23401	6.14891	0.0705395	5.04863	2.17753	5.52341	2.58549	3.31408	2.20675	3.32547	1.77203	3.89192	4.22723	3.42928	4.69207	1.20146	5.25185	3.72354	5.018	-1.6602	7.19727	3.41897	0.00354022		1.48963
P31025	LCN1	Homo sapiens	3.68264	5.49373	7.35215	7.10742	8.72318	6.78564	6.7728	5.67176	5.12451	7.81409	5.28719	4.55231	5.14298	7.72363	6.38578	8.81339	6.85946	6.20067	4.12118	6.98136	7.1055	9.48764	6.89981	9.87785	5.50764	6.2254	6.65433	9.34235	8.73373	7.79089	6.60426	5.53978	6.38439	3.86529	6.38715	8.95488	5.07421	6.83821	8.15368	7.64132	0.0120468		1.20578
P63167	DYNLL1	Homo sapiens	3.6262	-0.623226	-0.177363	0.307394	-0.949892	-1.15297	-0.917286	0.120953	0.576508	-0.911835	-0.372925		0.94068		-0.944595	1.86776	-2.21129	-2.19524		-0.694189	2.59134		-2.97145	-2.86183	-3.6493	-1.74596	-0.282997	3.06385	2.33213	0.529142	-1.93544	-1.11756	-1.2451	-0.0397673	-2.97298	-2.67203	-1.99767	2.02497	-0.440629		0.0496659		-1.19252
P61106	RAB14	Homo sapiens	3.43844		-0.517068	0.496426	1.08451	-0.603138	0.956562	1.01377	1.39808	-1.10138	0.110996	0.19916	1.1876	-0.276302	-0.417276	2.22078	-0.109057	-0.193178	2.09132	0.27597	-0.0535145		1.85028		1.77415	0.0120125	1.54032	1.38696	1.85398	0.769121	-0.123529	-1.47167	0.331299	1.50975	0.542361	-3.36883	-1.94866	1.81855	-1.12873		0.00139153		-1.34762
P68431	HIST1H3A	Homo sapiens	3.38603	0.458908	3.29929	3.2773	1.60689	2.80133	3.8888	5.00999	6.29448	2.60637	4.47551	0.406717	4.34974	3.26384	5.17371	3.21753	0.916947	3.61224	6.59993	4.84557	3.35148		4.86263	-2.42572	5.61182	-0.774641	4.8847	5.112	5.38599	5.82743	5.10405	3.03519	5.0045	3.19207	5.04687	0.381613	1.75585	3.46904	1.28067	1.06355	0.00864927		-1.68224
P61247	RPS3A	Homo sapiens	3.25366	-1.84457	-0.974193	-0.836086	-0.530012	-0.745522	-0.858906	-0.140301	0.271545	-3.76108	-0.836586	-1.73884	1.24361	-1.70897	-2.94508	-2.10602			-1.5071	-0.0676365	0.446543	-2.67547	0.963708	-3.61831	0.856159	1.12554	0.0863113	-0.577538	-0.276193	2.03107	-1.48981		-2.85842	-1.95859	-1.104	1.64904	0.0906839	1.79411	-4.27022	-1.78773	0.0460965		-1.1179
P12429	ANXA3	Homo sapiens	3.18211	-0.198029	1.80261	4.18145	1.38005	1.85224	3.21068	4.1831	5.99545	1.15524	3.38434	-1.63554	3.57166	3.57106	2.01418	1.30044	0.416562	1.8637	5.27083	2.1081	1.22516	1.04422	4.18293	-0.207371	4.79767	0.438776	3.84058	5.14466	5.29873	4.37269	3.9472	1.46741	2.34807	2.99107	0.943477	0.353182	0.504279	3.46686	2.20315	0.71281	0.00121892		-1.75536
P49913	CAMP	Homo sapiens	3.16859	-0.932106	1.18037	0.60449	1.39527	1.87317	3.13009	3.72745	4.9888	1.12928	2.29941	0.393698	2.03566	2.50678	3.54278	2.22383	0.959657	1.31294	4.28018	-0.259544	0.487816	-1.43629	0.0143023	-3.21768	2.45977	-2.84328	2.95447	0.937462	2.72956	4.7903	4.37573	0.195612	3.31079	0.730424	3.28772	2.03428	2.75533	1.01517	0.239686	0.0498343	0.020141		-1.36855
P62753	RPS6	Homo sapiens	3.09227	-1.00555	-2.76342	-0.0461082	-1.3308	-0.327013	-1.68532	-0.904484	0.831539	-0.0745296	-1.20952	-2.34174	0.311676	-0.536619	-0.578283	-3.74527	-0.960874	0.79443	-0.843748	-0.677431	0.510422	-2.03499	0.480657	-2.24468	2.93269			1.34602	0.804988	0.112297	-0.892275		-3.01007	-0.400455	-1.37135	-3.43826	0.444039	3.43966	-1.75644	-1.10639	0.0298561		-1.16778
P68104	EEF1A1	Homo sapiens	2.50385	2.0746	2.85575	4.69567	2.51853	4.08159	3.43926	2.92606	5.70903	4.8336	4.00539	2.30977	4.96919	3.81948	7.22488	2.72952	4.52801	4.58231	3.46866	4.84356	2.55641	0.285467	3.95708	1.92627	3.04443	1.93885	3.09298	5.56677	5.2788	5.23473	2.84379	-0.108498	1.55905	3.68818	2.74162	1.03617	5.6331	5.63062	1.50859	-0.0286818	0.0362601		-1.10994
P10809	HSPD1	Homo sapiens	2.41422	-1.70568	0.119016	-0.0278835	-2.01308	2.35828	-1.10758	-2.23863	1.98258	-2.30563	-1.05343	-0.966984	0.119265	-2.45379	5.68686	-2.17954	0.924905	-1.57453	1.06079	-0.60708	4.41179	-1.3172	-1.08015	-0.809099	-1.65541	-1.27104		0.915968	1.83419	0.114725	-3.24854	-0.725098	-2.05427	2.75809	-3.04524	-3.78305		1.26138	-0.302361		0.0204388		-1.57994
P22528	SPRR1B	Homo sapiens	2.36689	4.4034	6.79996	5.52108	8.05456	5.05314	5.87068	5.26771	7.0317	9.11239	5.75937	6.58611	6.50983	5.50269	6.99171	5.2419	4.5674	6.99503	6.48785	8.66969	4.70335	5.63159	5.23435	5.03206	3.5545	5.7465	5.20308	6.49615	6.34882	7.10049	7.83078	6.88627	6.46582	5.70407	7.55195	8.50728	5.61291	6.27712	6.33637	6.80233	0.00121942		1.31245
P07108	DBI	Homo sapiens	2.28675	0.514471	3.19387	2.36827	3.67264	1.48698	2.42843	0.960165	3.55082	4.40135	1.20447	2.24403	1.45512	1.81918	3.98618	2.81682	2.12066	1.24915	1.14251	4.41298		2.90382	2.17915	4.35623	2.44317	2.94367	1.3317	3.03223	1.28851	2.72349	4.22181	2.23712	3.92038	-1.5954	2.09951	4.65177	3.85527	1.78172	6.2845	3.6693	0.000512569		1.50194
P05107	ITGB2	Homo sapiens	1.80604	-1.40803	1.52942	1.7383	-0.0538731	0.997694	1.37313	1.55588	4.70295	-1.47406	1.12921	-0.765762	1.10809	1.69874	0.456219	2.10245	-1.03298	0.807463	3.22817	0.763498	1.64483	-2.27007	1.89495	-1.03019	2.31058	-0.643305	1.9346	2.58222	2.53244	1.73481	1.08419	-1.92725	1.53186	1.31468	1.19345	0.488537	0.534816	1.67125	1.77121	0.789218	0.00226007		-1.32918
O95274	LYPD3	Homo sapiens	1.5462	0.205217	3.68498	0.0461731	3.37137	2.35772	3.01193	1.50827	2.20404	4.98796	2.50464	2.83549	1.55227	2.15778	2.32778	3.13128	2.83583	2.43132	0.796225	4.32001	1.0876	3.37114	2.43553	2.62357	2.73214	2.34617	1.01405	1.1024	-0.141574	2.44428	3.81495	2.07197	3.61203	0.573533	2.85637	2.64655	2.80773	0.762592	4.58507	2.33398	0.000899586		1.2049
P08727	KRT19	Homo sapiens	1.52943	1.21499	0.712369	4.24199	-0.856083	2.0133	2.53895	2.87581	2.73763	1.89545	2.62933	0.738058	2.9228	1.90937	1.58958	0.49053	2.04154	2.70889	4.84466	2.80707	0.694241	1.87938	5.54617	-1.20366	7.02412	0.00233841	1.28687	2.34911	2.19328	3.54505	2.47538	1.47697	-0.141726	0.289893	0.892341	-2.95945	0.484576	4.4209	-0.0124903	2.76399	0.00251664		-1.70491
Q9UIV8	SERPINB13	Homo sapiens	1.46112	2.37455	3.68127	1.50857	3.724	0.834476	0.953928	1.50802	2.76558	3.26327	3.09835	3.25746	2.5598	2.69322	-0.589981	1.18506	3.64407	2.56052	3.23584	4.39036	3.22912	2.58549	3.48057	3.07792	3.74572	3.33683	3.45072	3.28956	3.32159	3.53471	4.05266	3.19763	3.07608	2.523	3.75418	2.84302	3.10526	2.09188	4.40366	2.29858	0.000625289		1.06096
P16152	CBR1	Homo sapiens	1.4047	1.68333	2.36289	1.74965	0.756664	0.101097	2.18196	2.17069	2.93657	-0.00972939	1.98369	1.8563	2.85971	2.06894	-0.496422	2.35023	2.64933	0.662622	1.89602	2.41021	1.29908	-0.207151	1.84174	-0.421951	2.19473	0.968803	2.10032	3.3421	2.84317	2.18899	1.61106	-2.71751	-0.614128	2.63468	0.118348	0.626701	1.32934	2.5306	-2.70707		0.013286		-1.10191
P0DP25		Homo sapiens	1.19918	1.40591	1.46625	1.5281	2.87147	3.26347	-0.14978	-0.0222836	0.406099	2.70486	-0.712814	1.59889	0.249285	2.71025	2.62228	2.51821	1.83631	1.70453	1.94638	2.5703		3.52065	1.53819	3.67796	-0.151453	1.47251	0.69808	2.41369	1.79885	-0.0539417	2.0352	3.38688	0.86162	-0.110641	0.999665	2.14239	2.61866	1.06843	3.0123	2.05766	0.000672389		1.18738
P04004	VTN	Homo sapiens	1.18057		1.2078	0.626343	-0.113008	0.0723267	1.36836	1.34112	1.51486	-1.84476	-0.524794		0.962729	-0.430765	-0.317064	-0.00412941	-1.81311	-3.6338	0.0429592	-0.0457878			0.658484	-2.42188	1.31172	-0.903786	-1.98334	-1.76799	0.753419	1.11307	0.3053	-2.71292	0.177351	-1.0685	-0.610745		-2.86136	-0.909359	1.76442		0.0130764		-1.18281
Q15833	STXBP2	Homo sapiens	1.06838			-2.18153					-0.894646				-2.12159				-2.06788		0.457952			-1.77976	-1.38793			-3.13617						-1.9486				-1.75261	-3.07842		-4.26752		0.0200762		-1.73262
P63241	EIF5A	Homo sapiens	0.817919		-2.57558	-0.300182	-5.47865	-1.94125	-3.63582	-1.97198	1.61713	-0.757483	-0.426575		0.229794	-1.43142	-0.0426636		-2.98156	-0.75362	-2.95036	-0.24057	-1.29422		0.153436			-3.51413	-0.880331	1.45245	0.226943	0.457699	-4.0982	-1.39795		-0.933187			-1.29081	0.856853	-1.96839	-6.20569	0.0354363		-1.42631
P23396	RPS3	Homo sapiens	0.75695	-1.23672	-1.63316	0.303028	-3.06817	-0.0602551	-0.0892315	-0.457973	1.09639	-1.2639	-0.221817	-1.03226	1.18242		-0.444267	-2.73525	0.362533	-0.461508	1.56173	0.234642	-2.19085		1.8609	-0.220337	-0.538282		-2.48186	0.409134	1.57652	1.07425	-3.25362	-1.05118	-2.16183	-0.934726	-1.44175			1.57015	-2.13885	-3.36746	0.0341031		-1.05245
P20073	ANXA7	Homo sapiens	0.741993	-0.670225	-2.89905	-1.51604			-0.944633	-2.19567	-0.378946			-3.02012	-1.04429			-0.776478			-0.41991	-1.42909	-0.963896	-1.38991	-0.58347	-2.11566	-0.684025		-2.56763	-1.90339	-0.513423	-0.447329		-1.60505			-2.16736	-3.27678	-2.26209		-2.78163		0.000750005		-1.2243
P19957	PI3	Homo sapiens	0.483192	0.264297	-0.836785	-3.38227	1.9095	-1.49297	-0.435516	-1.3039	1.47067	3.75475	-2.56843	2.38272	-2.12445	1.21944	2.14543	0.617744	1.7553	0.140209	-1.04194	2.51634	-1.88694	1.15868	-1.27223	2.2404	-2.23903	1.96954	-3.55927		-2.20379	-2.57997	-1.95125		1.34684	-0.874654		2.02306	0.950006	-3.92266	-1.25099		0.000886156		2.11821
P60660	MYL6	Homo sapiens	0.196409	-0.401295	2.24605	1.97976	0.70821	0.165981	1.86082	3.30171	3.58064	1.31396	2.43601	-2.04058	2.11379	1.26862	1.11124	0.572327	-0.0555258	2.11787	2.39229	3.07104	-0.680529	-1.92543	2.60401	-1.30441	3.22937	0.166601	1.95862	2.63393	1.88171	3.09879	3.48573	1.83308	0.627323	0.772109	1.18935	-1.3104	-1.26366	3.49359	2.47031	-3.08624	0.0382811		-1.11477
P35326	SPRR2A	Homo sapiens	0.0546341	0.148512	2.33566	0.0223484	4.14142	-0.698826	1.95088	-0.103182	3.19523	0.0593376	0.430986	-2.44725	2.07752	-0.677488	1.38021	1.41909	0.281201	2.78148	2.66798	5.28395	-0.000108719	1.00645	3.33348	2.13285	2.841	3.42642	0.537796	4.06969	4.81535	2.51168	3.53189	-0.438761	4.24843	-0.481917	3.68751	4.93239	1.88706	4.22149	2.24224	2.50527	0.0287807		1.28256
Q13885	TUBB2A	Homo sapiens	-0.173395				-2.78025	0.396091	-1.21458	1.21094	-1.19068			-2.83004	-0.783731		-1.189	-1.42653		-1.35236		-3.00827								-1.53462	-0.889766	-2.86844	-2.3289		-1.10917		0.238894		-3.21281	-0.666992			0.0425844		-1.0901
P31944	CASP14	Homo sapiens	-0.24357		-0.240949	-2.80827		-1.79761		-0.535177		0.289303	-2.56496	-2.18534	-1.12791		-0.170958	-1.42861	-2.74852	-1.54756		-2.13031	0.281082	0.973219	-3.19396		-2.97387	1.67388	-0.895773	-0.582954	-1.39777	1.27573	-0.402138		-0.711897	-1.86905	2.42518	2.5645	0.43164	-2.25461		-0.641355	0.0472828		1.08939
P48594	SERPINB4	Homo sapiens	-0.465057		1.19893	-0.658045	2.11161	-2.11773	-1.52088	-1.17702	2.27656	0.0343533	0.593176	0.560381	-1.02396		-2.27623	-1.23085	-1.35159	-0.182373	0.270222	2.42096	-1.41424	-1.0179	0.604806	-0.860039	0.867849	2.6647	-3.39342	1.83914	0.0054903	0.334703	1.20194	-0.0926533	-0.0599194	-0.909032	1.08616	0.110636	-0.0119314	0.375013	2.93538	0.684772	0.00474433		1.26747
P12830	CDH1	Homo sapiens	-0.703882		1.92901	-1.30372	1.04908	-1.40284	1.68931	-0.80368	1.60801	1.62249	0.276997	0.79833	-0.312908	-0.295456	-2.88231	0.0923519	0.636535	-0.343493	-2.63166	2.31429		-1.69278	-0.895785		0.292776	-0.735773	-0.103714	2.02442	0.22445	0.436346	2.14586	-1.08558	-0.237444	-1.84378	0.0569296	0.851688	0.77988	-0.377029	1.15698	-0.127725	0.00736098		1.10721
A0A0C4DH35	IGHV3-35	Homo sapiens	-0.945568	0.271877	2.31691	0.464434	-0.984131	0.391655	1.17299	1.72342	0.663013	1.58785	-0.203392	2.24757	0.872118	0.219919	-0.852709	1.34321	0.251504	1.6417	-0.696941	2.89857	1.85692		-0.9568		2.39307	0.316019	-0.387396	-0.195799		1.34383	2.02106	2.8532	3.16391	-0.111783	1.68269	-1.11879	3.20824	0.222153	2.22233	1.9398	0.00814369		1.09331
P30086	PEBP1	Homo sapiens	-1.07611	0.354633	4.03876	1.32114	4.16676	3.18464	3.00172	1.47069	3.25638	4.47478	3.18219	2.70815	3.1194	2.34375	2.14427	2.42518	2.08012	2.7849	0.542336	3.92472	0.568018	-1.27052	1.22568	-0.655411	2.69988	4.261	1.32866	3.40079	0.105025	3.33941	4.44388	2.9957	3.87853	1.74395	3.37817	4.0234	2.92025	0.821199	3.48234	3.42616	0.0248022		1.07853
Q9BRA2	TXNDC17	Homo sapiens	-1.16623	-3.0551	0.925849	-1.44069	1.79113		-0.46945	-3.20838	-0.826073	2.27316	-2.06264	-0.272535		-1.4282		-0.404099	-0.620112	-0.871237	-2.45447	2.07574		-0.162514	-1.14624	-1.42323	-2.48043	0.695681		-0.337255	-1.72442	-1.61956	-0.0413036	-2.10118	-0.0977592	-2.95136	-0.479634	0.360344	-0.415059	-2.48589	1.12248	-1.21384	3.92364e-05		1.78747
P51149	RAB7A	Homo sapiens	-1.25712		-1.24233	3.71041	-1.0792	-0.0737991	1.17032	0.341177	3.17728	-2.58339	0.872761	-1.94341	0.994081	3.26764	-0.67	0.438345	-0.410207	0.368816	1.21875	1.41574	-0.670856	-0.692894	1.56489	-1.46908	-0.955742	0.280565	-0.126907	1.91144	1.362	1.32223	0.777431	-0.590538	0.649416	0.470702	0.646413	0.175077	-2.19531	1.72091	0.211122	-1.8688	0.00968453		-1.18307
Q12913	PTPRJ	Homo sapiens	-1.31816			-0.672626					-1.0963	-3.85728	-3.20812				-3.01093	-3.16268									-3.13035			-4.15727	-3.57403	-2.48777	-2.42173		-4.16638	-1.61861				-2.33177	-4.65451		0.00374818		-1.60147
Q9UM07	PADI4	Homo sapiens	-1.32671		-1.51997	-0.0948315	-0.566719		0.775242	0.479879	1.72632		-1.37905	-1.77037		-0.523911	0.125122	0.831839	-6.89873	-3.01496		-4.37113	-1.96946	1.66442	-1.79884	0.418016	-0.398151	-1.70028	-0.00564003	-0.613108	-1.10753	0.569004	-2.36818	-2.14916	-2.66063				-1.98417	-0.443869	-2.52226	-0.449386	0.00624146		-1.63079
P49327	FASN	Homo sapiens	-1.35272	-1.62559	-3.28973	-0.504665	-1.11122		0.246002	-0.0841255	1.73042	-0.498131	-0.679922	-1.28791	-0.617731	-1.74281		-2.44272	-3.81188	-1.23805	2.11039	-0.776741	-0.581379	-3.44041	-0.310773	-3.09986	-0.940613	-2.98634	-0.53232	0.885387	0.654418	-0.586063	-0.905174	-2.29208	-3.19361	-1.18539	-0.33668	-1.94823	-3.28378	1.91552	-2.91	-4.07063	0.00144497		-1.54789
P50990	CCT8	Homo sapiens	-1.35506	-2.2215	-1.88975	-0.337992		-2.66553	-2.47566	-0.896538	1.20285	-1.00182	0.394831		-0.413443			-2.66867	-1.5042	-1.71981	-1.67534	-0.625492		-2.56001	1.54718		2.33633	-2.47352		0.150694	-0.000689507	0.7962	-2.07187		-3.49112	-1.704	-2.73446			0.0806122	-2.96185		0.0395735		-1.13182
A0A0J9YX35		Homo sapiens	-1.38496	0.28508	1.6365	5.2092	-0.943224	0.9781	2.52227	2.11274	-0.0787544	1.79804	0.12652	2.46175	1.92223	1.13437	0.0161839	1.19898	2.67885	1.39422	0.33814	2.47212	-1.07802	-2.02394	-1.17747		2.84735	0.774927	2.26222	2.8679	3.34603	2.49434	3.50055	1.74978	2.77276	-0.9938	2.15089	1.6358	4.77515	-0.0282669	4.14564	1.88496	0.0386775		1.12145
P05787	KRT8	Homo sapiens	-1.69056		-1.67207		-2.10633	-1.02798			-3.12897	-3.75544	-2.54239	-2.58282			-0.174051					-3.82514			-1.11584		-0.371906		-2.16916			-1.21956				-3.54352	-3.17265				-2.34194		0.0481474		-1.08109
Q01459	CTBS	Homo sapiens	-1.86417	0.698128	0.508374	1.13363	-1.16451	0.364658		0.056406	0.0559826	-1.68862	1.27334	-1.06111	1.30275	-0.872025		0.152988	-1.12624	1.23152		-1.41212			0.0619688		-2.73586	-0.356316		-4.36997	-3.79216				-2.67945	-0.116395	-0.924607		-2.02339		-3.74828		0.0080849		-1.57719
Q9Y446	PKP3	Homo sapiens	-1.90746	-0.772076	0.332013	1.7683	1.94354	-1.47749	-0.718163	1.56295	2.23491	1.48845	0.286518	0.978672	0.744425	1.91438	-0.535877	-1.62258	0.146218	1.29304	-0.418015	2.31087	-0.9895	1.19235	0.330529	0.08325	-1.407	1.71879	-2.76997	2.19513	2.327	2.0626	3.04398	-0.416958	2.85645	1.28018	2.26816	2.14855	0.0905046	2.25151	2.99756	-3.0124	0.0157427		1.20835
P31151	S100A7	Homo sapiens	-1.98241	-1.66772	-0.395162	-2.71465	1.76743	0.376259	-0.904871	-2.35269	3.77669	3.55004	-3.06181	-1.24261	-0.738617	1.42178	3.14314	-2.401	-1.89126	2.55236	4.71659	3.58144	-6.01718	-2.41357	0.877715	-0.508738	0.474358	2.53293	-1.78088	1.53931	0.371518	-0.70262	1.70182	2.47279	3.27489	0.918956	2.45464	2.58689	1.61745	0.175573	-0.0453272	-0.562749	0.0313337		1.56937
O60664	PLIN3	Homo sapiens	-2.14845		1.29043	-0.6852	1.34437	-1.82985	0.191902	-1.33873	1.28083	1.18491		-0.367628	-2.26634			1.53599	0.744349	0.111376	-0.0929165	2.03048	-3.02875	2.19414	0.381894	-1.42484	-0.812483	0.735048		1.138	1.23771	1.37337	0.688887	-1.29326	1.93563	-0.195739	-0.297513	-1.12177	0.76921	0.608862	1.42893		0.0145667		1.11724
P00441	SOD1	Homo sapiens	-2.20523	-0.731934	1.50222	0.728582	2.04788	-0.210701	1.7773	1.14787	2.43142	4.39953	0.0783634	0.610857	-0.485754	1.43005	1.58685	1.13527	2.22491	-0.530478	-0.78861	2.68651		3.64895	0.127589	2.9318	0.699364	1.36323	-0.910509	2.525	1.11543	1.14065	3.23548	-1.40328	2.0553	-1.02694	-2.68102	1.51386	1.71898	-0.512678	3.74051	-0.948312	0.0126267		1.30308
P06748	NPM1	Homo sapiens	-2.22446			-2.30663			-3.12321	-3.30054	-0.767557						-2.18201							-3.30197			-2.83127			-4.55336	-4.93931		-3.62008	-3.03955	-3.14564	-2.4663				-1.79885			0.00374212		-1.43323
P35321	SPRR1A	Homo sapiens	-2.27773	2.04292	5.18176	4.26227	5.68182	2.26612	4.14766	2.64012	4.68151	3.31676	3.06295	4.68851	5.088	2.67386	5.38795	2.612	6.2053	4.48185	3.19838	5.6828	2.40431	4.80738	4.23847	4.89664	-0.0369167	6.7412	2.50934	4.8228	5.66038	3.11982	4.81358	5.25146	5.67961	4.07007	4.14582	6.49154	3.5206	5.63918	5.93795	4.42385	8.03436e-05		2.03507
O60259	KLK8	Homo sapiens	-2.33103		-3.34653					-2.5356	-2.66934	0.678545	-2.4687	-1.6517								-0.103127	-2.11342		-2.49677							-3.48635	-2.64845		-3.04462				-0.685594		-0.58884	-0.836314	0.0427358		1.22737
Q99816	TSG101	Homo sapiens	-2.42287		-2.98364	0.794312	-2.5947		-0.417473	-2.2535	-3.3474		-3.21015												-1.30482		-0.993177	-3.44229	-0.717051	-2.69023	-2.25064	-3.83403	-2.36565		-4.34803					-2.98487	-3.97755		0.0491977		-1.20059
P62244	RPS15A	Homo sapiens	-2.44091	-1.93867		-0.719374					0.371109	-2.88885	-1.6302		-0.0344868	-0.880718				-1.58172	-0.610485	-0.911236	1.14326		1.16446		0.352285		-0.382328	-0.287094	0.109483	-0.134083	-4.94308	-2.93469	-2.78025	-0.310838			-1.23769	-0.834188	-0.357535	-0.842645	0.0207773		-1.23693
Q14508	WFDC2	Homo sapiens	-2.57116	3.3588	3.51464	4.4551		0.926552	2.16593	-2.90244	-2.7625	2.68995		3.47884	0.37508	4.39887	-0.760286	2.28049	4.32275	0.919878	-0.430601	1.25892	0.567917	5.80861	2.82044	6.46493	4.35681	3.71592	2.19787	2.32527	-0.0191851	-1.60069	2.86369	2.37595	2.09424	2.26947	0.0436983	3.0279	3.05069	-0.0659122	5.1692	4.17896	0.00586755		2.01079
P62081	RPS7	Homo sapiens	-2.61986	-0.50161		-0.472689	-6.43207	-2.14882	-1.76397		0.745712		-1.48816		-1.11611	-4.10878	-1.31216	-2.22091	-3.12013	-2.8995	-2.33469	-2.64946					-0.756475			-1.0427	-2.4903	-2.127	-2.1151	-2.86293	-2.19117			-1.92461		0.248243		-1.35467	0.0322884		-1.17872
P48595	SERPINB10	Homo sapiens	-2.67984	-0.608078	0.197896	-2.80551	1.65528	0.295885	-1.64778	-3.19489	0.805153	0.38726	0.0278301	0.523466	-0.827316	-0.8603	-2.60528	-0.640623	-1.63603	0.0528164	-0.710442	0.82098			0.146596		-0.58819	-0.0566463	-1.71935	-0.663254	-1.30926	0.812714	0.737753	-0.350033	-0.0726337	-1.14957	0.945336	0.863834	0.3828	-2.10651	1.1446	-0.844283	0.00143669		1.20999
P61604	HSPE1	Homo sapiens	-2.93616		1.02303		-1.56199	-2.27601	0.263973	-1.47344	0.997999	1.8078	0.335222	-1.27557	-2.39959	-1.0132	-1.44467	-2.78618	-0.73043	-1.57115	-2.30552	1.69228	-2.54342	1.08989	-2.3651	0.11224	-2.19272	-0.962872	-3.18296	-0.569597	-1.42615	-0.190956	2.02625	-0.367075	-0.506371		-3.10972	-0.361057	0.223689	0.0810452	1.82919		0.0055818		1.35716
P23246	SFPQ	Homo sapiens	-2.98221						-2.97418		-1.36291										-3.81368		-2.17675		-3.85443	-9.01919	-3.15131	-10.1038			-1.10548	-3.94501						-4.71101		-2.53222			0.0367114		-3.25789
Q14574	DSC3	Homo sapiens		-1.52813	-0.857251		-2.05089	-3.21319	-1.37969	-3.27427	-0.413385	-0.509319	-1.94714				-1.87303	-3.43226	-2.39651		-2.46097	1.42638			-1.99341		-2.58179	-0.0723763				-1.12115	-0.0540047		-0.485289	-2.3564		-1.8343	-3.20831				0.0273963		1.11695
P01700		Homo sapiens		0.748962	2.6559	2.37134	0.954317	2.07368	3.42955	2.61445	1.10559	2.47256	1.96045	2.81637	1.99606	2.65991	1.0301	2.93293	2.54672	2.82921	-0.302322	4.16188	1.38005	1.22973	-1.34164	0.411369	0.371895	2.73131	-0.709534	2.69654	0.0922632	1.94961	3.66445	2.59596	4.35363	1.78057	1.59298	2.87919	3.40301	1.78881	4.26736	1.82502	0.0118932		1.0437
Q562R1	ACTBL2	Homo sapiens			-1.71883				-3.7995		-4.00897	-0.727125		-1.88892	-3.04034	-3.34413						-3.57904			-3.04689							-3.30101			-2.6303			-2.09349					0.0108218		1.31719
Q07960	ARHGAP1	Homo sapiens				-3.36567					-0.0202923		-3.21145			-2.24707	-2.83474			-1.99129	-3.86634			1.98174	-2.60697	-1.45901	-3.84171	-0.324137	-0.835831	-0.562296	-0.973878	-2.23049				-1.6529				-0.692146			0.0171687		1.72899
P53621	COPA	Homo sapiens		-2.95297		-4.26911					-2.44645					-1.03904		-1.18105	-2.27168		-3.35331	-3.35433			-1.81738	-6.75039				-2.69267	-3.66105				-3.53834	-2.00038		-5.69834		-0.469145			0.0219974		-1.82539
P11169	SLC2A3	Homo sapiens				0.138615	-2.71255	0.244396			0.69458	-2.58758	-1.89772	-2.91926	-0.5072	-1.11839	-1.16058				-1.44727	-2.13206	-1.52821		2.81862	-2.30541	-1.54231			-1.99818	0.832	-1.79341	-1.68466	-0.802811	-2.4745	-1.50634	-2.93982	-2.56198	-1.36405	-2.60276			0.0210808		-1.17257
P20618	PSMB1	Homo sapiens				-0.485088	-2.81882	-0.656641	-0.34631	-1.40173	0.680599	-1.25708		-2.18091	-2.66674	-0.859205	-0.829462			-2.22125	-0.842869	-0.432907		-1.39386	-1.28797		-0.0321198			-1.83089	-1.65391	0.0649776	-0.705339		-2.40339		-2.42659		-0.781722	-0.877375	-1.36564	-3.39563	0.00327787		-1.04244
P05388	RPLP0	Homo sapiens		-0.161379	-1.79932	0.773232	-0.223354	-1.94586	0.477755	0.0824337	2.37618	-2.49788	0.228529	-0.489746	1.10705	-0.963181	-0.259865	-0.206409	0.142068	0.283636	-0.15159	-0.393564		-2.99956	-0.118218	-1.07973	-1.89972		-1.66466	1.25766	1.00645	1.69873	0.2994	-1.24962	-3.18023	-0.345153	-1.06419	-2.40277	-0.996371	1.75141	-4.2028	-1.56333	0.0135894		-1.15662
O15389	SIGLEC5	Homo sapiens		-1.40898		-1.68941			-4.28838	-2.41328	-1.70068		-3.51378		-2.40376	-3.68273		-2.1271				-1.00744			-3.73033		-1.3288		-1.07671	-1.04655	-0.932059	-3.28104		-0.454519	-2.69321			-0.892702	-0.412133	-3.86852			0.00345083		1.54545
A0A0B4J1V2	IGHV2-26	Homo sapiens		-3.0673	-2.95711				-2.58957	-2.54653	-3.11566		-1.81532	-2.79498	-3.62217	-3.72676		-2.88174	0.81573	0.706528	-1.88814	0.220718	-2.45591	-1.22123	0.0343904	-2.71813	-3.49603	0.203011	-1.47179	-2.45261	-5.14477	-4.44851	-1.3744	0.799559	0.816418	0.544019	-1.13728	2.64762		-3.40041	-1.10091	-2.47293	0.0162615		1.48702
Q8IX19	MCEMP1	Homo sapiens			-2.12857		0.0140877		-0.145794	-0.575935	-0.897579		-0.64394	-1.52379	-1.64749			1.13641			-2.43728	-2.77077						-2.90339			-3.19805	0.307474	-1.75428		-0.536329	0.638162	-3.11711		-0.814404		-1.10892		0.0161573		-1.32978
P08962	CD63	Homo sapiens			-2.70392			-1.83738	-2.20551	-1.87607	-1.22258			-3.28809			-2.74617			-3.64555	-1.96115	-3.77975			-2.97579		-1.87121					-1.75387							-2.38498				0.00373938		-1.11049
Q15365	PCBP1	Homo sapiens			-1.89944	0.213144	-5.72437		0.122931	1.13593	2.08449	-1.97966	0.60478		0.244043	-1.25924			-1.4674	0.613239	-0.711613	0.323639		-0.903486	0.169551	-1.9981	0.735769			1.41344	2.45352	1.6252	0.25967	0.477409	-2.16048	-2.45689	-1.74176	-1.44274	-5.59871	2.06335	-0.146073	-1.41949	0.0288245		-1.51503
P04843	RPN1	Homo sapiens		-2.40732		-1.00759	-1.79047	-1.54231	-1.51017	0.319199	0.0904827				-1.18304			-1.39043	-1.8708	1.0077	3.38511	-3.96793		-2.43702	-1.91509	-2.01052	-1.25173		-3.27432	-3.94846	-2.38753	-2.53123			-3.27768			-2.72185		-1.32709	-3.67298		0.0373277		-1.3512
P07099	EPHX1	Homo sapiens		-3.09736	-4.25916	-2.44555		-1.41456	-3.02156	-2.76042	-2.00878		-1.42869	-3.65085	-3.70277		-3.12853			-3.63793							-2.11194	-2.47669		-3.88318	-6.04164				-3.79419			-2.93152		-0.712679		-6.25889	0.00205871		-1.75535
Q9UBD6	RHCG	Homo sapiens			-1.50678	-0.873751	-2.72394	-3.17701	-1.59816		0.496363	-2.77332	-0.827003	-3.20211	-0.230467	-1.99945				-1.6475	-0.645245	-1.19885			0.0522699	-1.85199	-1.88961		-1.49638	-2.51435	0.362054	0.113544		-3.09992	-1.34255		-3.31386	-3.4877		-2.23782	-1.70042		0.0183116		-1.04197
P54920	NAPA	Homo sapiens			-2.57992	-2.03065			-1.18959	-0.847921	-0.136454	-2.78032	0.0938835		-1.31118	-0.949514				-3.85107	-1.37614	-1.40417			-2.39263		-0.312189	-3.34984	-1.92949	-0.791945	-0.339656	-1.91813	-2.70766	-1.5101	-3.9931	-3.31685			-5.47777	-1.89102	-0.13799	-4.50078	0.0305672		-1.17768
P04430		Homo sapiens			1.69958	1.06166	1.87275		0.253683	-0.492874	1.60362	0.895462	1.0111	1.20407	0.959805	0.728109	-0.657137	0.0573559	-0.481397	0.462408	-0.88961	1.74627	-0.777222		-1.207		-1.3527	1.08479		2.67704	1.95354	0.769222	0.795553	-1.48707	0.777693	0.0616331	1.11797		0.360702	-2.92355	2.28448	-0.971478	0.0130124		1.05285
P0DTE1		Homo sapiens			-2.31371	0.861458	-0.874424	0.469872		1.25987	3.15409	0.291889	0.850779	-2.23781	1.08481	-2.97051	2.28164			-0.516752	-0.751232	2.49337	2.03967		-0.302155		1.06126	0.0793266	0.361893	0.410091	-1.53598	3.21095	0.00932693		2.12952	-0.0515757	-3.05027	-3.62135	-0.437966		-0.181258		0.0217181		-1.46112
P46976	GYG1	Homo sapiens		0.782618	0.486196	-0.15202	0.40801	-0.0925941	1.74726	-2.3254	0.65859	2.96923	1.09437	0.58062	1.28241	0.796431	1.04718		0.0830469	0.709475	-1.54815	2.05807	-2.19634	1.56135	-0.742423	-0.377829	-1.82029	1.50422	-2.05345	-1.18291	-2.35247	1.40714	1.57039	1.61454	-0.52379	-0.744962	0.408711	1.85879	-0.468572	-3.3265	1.60001	1.28903	0.0294745		1.03348
